# Supplementary material for: Revealing the Existence of Diverse Strategies for Phosphorus Solubilization and Acquisition in Plant-Growth Promoting Streptomyces misionensis SwB1
Source: Microorganisms. 2025 Feb 9;13(2):378. doi: 10.3390/microorganisms13020378 (PMC11858620; doi:10.3390/microorganisms13020378)
Supplement: Supplementary file 1 [file microorganisms-13-00378-s001.zip]

Archive with 1 entries (1 files):
- microorganisms-3448550-supplementary.pdf
